# Supplementary material for: Comparison of Gut Bacterial Communities of Fall Armyworm (Spodoptera frugiperda) Reared on Different Host Plants
Source: Int J Mol Sci. 2021 Oct 19;22(20):11266. doi: 10.3390/ijms222011266 (PMC8540368; doi:10.3390/ijms222011266)
Supplement: Supplementary file 1 [file ijms-22-11266-s001.zip]

Archive with 5 entries (5 files):
- Supplementary Figure S1.pdf
- Supplementary Figure S2.pdf
- Supplementary Figure S3.pdf
- Supplementary Table S1.pdf
- Supplementary Table S2.pdf
